# Supplementary material for: Oxytocin treatment improves dexamethasone‐induced depression‐like symptoms associated with enhancement of hippocampal CREB‐BDNF signaling in female mice
Source: Neuropsychopharmacol Rep. 2022 Jun 21;42(3):356–61. doi: 10.1002/npr2.12271 (PMC9515699; doi:10.1002/npr2.12271)
Supplement: Supplementary file 1 — Data S1 [file NPR2-42-356-s001.xlsx]

## Sheet: Sheet1
	Data S1. Data repository. Values used for the data analysis are shown.
	Fig. 2A				Fig. 2B				Fig. 2C				Fig. 2D
	Group	Total distance (cm)			Group	The number of open arm entries			Group	Immobility time (s)			Group	Plasma CORT level (ng/mL)
	Vehicle	4709.16			Vehicle	8			Vehicle	163			Vehicle	42.9355
	Vehicle	3330.55			Vehicle	6			Vehicle	146			Vehicle	48.1423
	Vehicle	3800.63			Vehicle	4			Vehicle	116			Vehicle	48.3567
	Vehicle	5235.82			Vehicle	4			Vehicle	176			Vehicle	67.4533
	Vehicle	5720.23			Vehicle	9			Vehicle	111			Vehicle	61.9998
	Vehicle	4761.29			Vehicle	4			Vehicle	146			Vehicle	47.5048
	Vehicle	3787.5			Vehicle	4			Vehicle	129			Vehicle	45.8966
	Vehicle	4016.01			Vehicle	9			Vehicle	141			Vehicle	67.0741
	DEX	4147.28			DEX	2			DEX	176			DEX	111.155
	DEX	4348.78			DEX	3			DEX	159			DEX	52.6193
	DEX	4070.18			DEX	4			DEX	176			DEX	89.6956
	DEX	3196.96			DEX	3			DEX	196			DEX	55.2609
	DEX	4124.58			DEX	0			DEX	163			DEX	75.5499
	DEX	4132.93			DEX	1			DEX	158			DEX	85.5254
	DEX	4416.03			DEX	5			DEX	200			DEX	103.19
	DEX	3365.63			DEX	3			DEX	127			DEX	95.9991
	OT + DEX	3992.43			OT + DEX	4			OT + DEX	111			OT + DEX	25.6419
	OT + DEX	3799.09			OT + DEX	6			OT + DEX	89			OT + DEX	54.5879
	OT + DEX	3687.53			OT + DEX	6			OT + DEX	134			OT + DEX	46.9278
	OT + DEX	3732.43			OT + DEX	12			OT + DEX	83			OT + DEX	54.4664
	OT + DEX	3323.55			OT + DEX	1			OT + DEX	91			OT + DEX	69.9358
	OT + DEX	4067.26			OT + DEX	3			OT + DEX	131			OT + DEX	57.2042
	OT + DEX	4054.6			OT + DEX	9			OT + DEX	169			OT + DEX	115.41
	OT + DEX	4851.45			OT + DEX	6			OT + DEX	117			OT + DEX	68.9155
	Fig. 2E					Fig. 2F
		Dorsal hippocampus	Ventral hippocampus				Dorsal hippocampus	Ventral hippocampus
	Group	p-CREB /CREB %Vehicle				Group	BDNF/β-actin %Vehicle
	Vehicle	1	1			Vehicle	1	1
	Vehicle	0.962767	0.929687			Vehicle	0.911676	0.707419
	Vehicle	1.03723	1.07031			Vehicle	1.08832	1.29258
	Vehicle	1.09685	1.19588			Vehicle	1.13021	0.894699
	Vehicle	0.99328	0.90817			Vehicle	0.797987	0.904114
	Vehicle	0.90987	0.895951			Vehicle	1.0718	1.20119
	Vehicle	0.899658	0.882272			Vehicle	1.03674	1.1281
	Vehicle	1.10034	1.11773			Vehicle	0.963256	0.871902
	DEX	0.827237	0.713376			DEX	1.05689	0.80641
	DEX	0.972766	0.894469			DEX	0.903169	0.716758
	DEX	0.922256	1.17883			DEX	0.974313	1.04113
	DEX	1.15448	1.27262			DEX	1.06505	0.995573
	DEX	1.01149	0.978251			DEX	1.24345	1.2477
	DEX	1.04045	1.15323			DEX	1.67567	1.46966
	DEX	0.698549	0.85835			DEX	1.33911	0.992352
	DEX	0.732069	1.07247			DEX	1.35817	1.11759
	OT + DEX	1.3343	0.881126			OT + DEX	0.94373	0.915567
	OT + DEX	1.58705	1.23929			OT + DEX	1.057	0.847581
	OT + DEX	0.964581	1.43647			OT + DEX	1.21203	1.32257
	OT + DEX	0.97499	1.39185			OT + DEX	1.49781	2.23459
	OT + DEX	6.87008	6.19333			OT + DEX	1.35481	2.01031
	OT + DEX	2.22073	4.84527			OT + DEX	1.17374	1.24267
	OT + DEX	2.54389	11.4373			OT + DEX	1.63045	1.26452
	OT + DEX	3.5906	9.50082			OT + DEX	1.32527	1.27827
